# Supplementary material for: Genomic evolutional analysis of surgical resected specimen to assess osimertinib as a first‐line therapy in two patients with lung cancer harboring EGFR mutation: Case series
Source: Thorac Cancer. 2024 Feb 7;15(8):661–6. doi: 10.1111/1759-7714.15241 (PMC10928247; doi:10.1111/1759-7714.15241)
Supplement: Supplementary file 1 — Table S1. Reagents and equipment. [file TCA-15-661-s001.xlsx]

## Sheet: Sheet1
Purpose	Reagent or equipment
DNA extraction	QIAamp DNA mini kit (Qiagen)
Cell-free DNA extraction	QIAamp circulating nucleic acid kit (Qiagen)
Tube for blood sample preservation	Cell-Free DNA BCT (Streck Inc.)
Sequence library	QIAseq Targeted DNA Human Lung Cancer Panel (Qiagen)
Sequencer	HiSeq2000 system with paired-end 100-base pair platforms (Illumina)
Data analysis and anotation of sequence	GeneGlobe Data Analysis Center (Qiagen)
Antibody for IHC staining for AXL	Human Anti-AXL Antibody (Catalog Number: AF154) (R&D SYSTEMS, Biotechne brand)
Antibody for IHC staining for phospho-IGF-1R	Phospho-IGF-1 Receptor (Tyr1131)/Insulin Receptor (Tyr1146) Antibody (#3021) (Cell Signaling Technology)
