# Supplementary material for: Genomic evolutional analysis of surgical resected specimen to assess osimertinib as a first‐line therapy in two patients with lung cancer harboring EGFR mutation: Case series
Source: Thorac Cancer. 2024 Feb 7;15(8):661–6. doi: 10.1111/1759-7714.15241 (PMC10928247; doi:10.1111/1759-7714.15241)
Supplement: Supplementary file 2 — Table S2. Gene list of targeted sequence. [file TCA-15-661-s002.xlsx]

## Sheet: DHS-005Z
KRAS
PIK3CA	p110-alpha
TP53	p53
ALK
AMER1
APC
ATM
ADGRB3
BRAF
CDKN2A	P16INK4A
CTNNB1
EGFR	ERBB1
ERBB2	HER-2, NEU
FGFR3
GRM8
HRAS
JAK2
MET
MUC16
NF1
NFE2L2
NRAS
NTRK2
NTRK3
PDGFRA
PIK3CG
PKHD1
PTEN
RB1
RET
SMARCA4
STK11	LKB1
TNFAIP3
ARID1A
CREBBP	CBP
DDR2
EPHA5
ERBB4
FBXO7
FBXW7
FGFR1
FHIT
KDR	VEGFR3
KIT	CD117
LRP1B
KMT2D
MYC
NOTCH1
NTRK1
PIK3R1	p85-ALPHA
PTPRD
RARB
RBM10
RIT1
ROS1
RUNX1T1
SETD2
AKT1
CDKN2B	p15INK4b
FGFR2
KEAP1
MAP2K1
MDM2
MGA
MLH1
PIK3R2	p85-BETA
SMAD4	MADH4
TSC1
U2AF1
BAP1
RASSF1
SOX2
